# Supplementary material for: Purification, Conformational Analysis and Cytotoxic Activities of Host-Defense Peptides from the Giant Gladiator Treefrog Boana boans (Hylidae: Hylinae)
Source: Antibiotics (Basel). 2023 Jun 25;12(7):1102. doi: 10.3390/antibiotics12071102 (PMC10376367; doi:10.3390/antibiotics12071102)
Supplement: Supplementary file 1 [file antibiotics-12-01102-s001.zip]

Archive with 1 entries (1 files):
- antibiotics-2448978-supplementary-done.pdf
